# Supplementary material for: Pedobarographic and kinematic analysis in the functional evaluation of two post-operative forefoot offloading shoes
Source: J Foot Ankle Res. 2015 Oct 29;8:59. doi: 10.1186/s13047-015-0116-3 (PMC4625618; doi:10.1186/s13047-015-0116-3)
Supplement: Additional file 1: Tables S1. — aPedobarographic parameters in the ipsilateral side. Main pedobarographic parameters in different foot regions and in the total foot in the right side. Median (25 % 75 %) values were calculated across 30 samples for each shoe condition.*denotes statistically significant difference (p<0.05) between any FOS and control. § denotes statistically significant difference (p<0.05) between the two FOS. b Pedobarographic parameters in the contralateral side.Main pedobarographic parameters at different foot regions and in the total foot in the left side (where the control shoe was worn). Median (25 % 75 %) values were calculated across 30 samples for each of the three shoe conditions on the right side. *denotes statistically significant difference (p<0.05) between any FOS and control. (ZIP 41 kb) [file 13047_2015_116_MOESM1_ESM.zip]

Archive with 2 entries (2 files):
- Additional file 1/1514672762170943_add3.docx
- Additional file 1/1514672762170943_add4.docx
